# Supplementary material for: Cytokines and Pancreatic Ductal Adenocarcinoma: Exploring Their Relationship with Molecular Subtypes and Prognosis
Source: Int J Mol Sci. 2024 Aug 29;25(17):9368. doi: 10.3390/ijms25179368 (PMC11395259; doi:10.3390/ijms25179368)
Supplement: Supplementary file 1 [file ijms-25-09368-s001.zip]

Archive with 1 entries (1 files):
- ijms-3141133-supplementary.pdf
